# Supplementary material for: Global, regional and national burden of anxiety disorders from 1990 to 2019: results from the Global Burden of Disease Study 2019
Source: Epidemiol Psychiatr Sci. 2021 May 6;30:e36. doi: 10.1017/S2045796021000275 (PMC8157816; doi:10.1017/S2045796021000275)
Supplement: Supplementary file 1 [file epssup.zip]

Archive with 2 entries (2 files):
- S2045796021000275sup001.pdf
- S2045796021000275sup002.docx
